# Supplementary material for: Characterization of BoHV-1 gG-/tk-/gE- Mutant in Differential Protein Expression, Virulence, and Immunity
Source: Vet Sci. 2021 Oct 27;8(11):253. doi: 10.3390/vetsci8110253 (PMC8621285; doi:10.3390/vetsci8110253)
Supplement: Supplementary file 1 [file vetsci-08-00253-s001.zip]

Archive with 1 entries (1 files):
- vetsci-1352317-supplementary.pdf
